# Supplementary material for: Early Peripheral Blood WT1 Expression Predicts Relapse After Allogeneic Hematopoietic Stem Cell Transplantation in Acute Myeloid Leukemia
Source: Int J Mol Sci. 2026 May 14;27(10):4367. doi: 10.3390/ijms27104367 (PMC13207779; doi:10.3390/ijms27104367)
Supplement: Supplementary file 1 [file ijms-27-04367-s001.zip]

Archive with 1 entries (1 files):
- ijms-4297551-supplementary.pdf
